# Supplementary material for: Albumin Antioxidant Response to Stress in Diabetic Nephropathy Progression
Source: PLoS One. 2014 Sep 4;9(9):e106490. doi: 10.1371/journal.pone.0106490 (PMC4154714; doi:10.1371/journal.pone.0106490)
Supplement: File S1 — Database with the results of the principal variables from stages 1 to 5 and control group. Sex, age, estimated glomerular filtration rate (GFR), glycated hemoglobin (HbA1c), blood creatinine (CREAT), antioxidant capacity (AC), Response Surplus (RS), accumulated antioxidant capacity (ACA%), thiol groups (SHs), weight, height and body mass index (BMI). (XLSX) [file pone.0106490.s002.xlsx]

## Sheet: Hoja1
Supporting	STAGE 1			F:1, M:0			HbA1c							Weight	SHs	height			STAGE 2			F:1, M:0			HbA1c							Weight	SHs	height		STAGE 3			F:1, M:0			HbA1c							Weight
Information File S1				sex	Age	GFR	%		CREAT	AC		RS	ACA%	Kg		m	BMI					sex	age	GFR	%		CREAT	AC		RS	ACA%	kg			BMI				sex	age	GFR	%		CREAT	AC		RS	ACA%	kg
	1			1	51	90.8	8.2		0.78	8.2824		4.77398	104.774	93	3.89	1.66	33.7495		2			1	54	78.81	7.2		0.94	7.887		21.7244	121.724	62	4.1	1.54	26.1427	3			0	66	59.63	7.3		1.01	7.0962		40.8613	140.861	54.8
	1			0	51	99	5		1.06	8.0188		11.5055	111.505	80	7.78	1.76	25.8264		2			1	60	85.5	5		0.8	7.7552		27.1921	127.192	59.8	4.5	1.47	27.6737	3			1	66	60.1	5		0.79	7.228		18.2346	118.235	37
	1			1	55	91	6.9		0.84	7.6234		15.56	115.56	88.2	3.89	1.72	29.8134		2			0	70	79	6.9		0.82	7.7552		23.7931	123.793	79.4	4.95	1.75	25.9265	3			0	63	56	7.2		0.82	7.0962		39.004	139.004	68.8
	1			1	52	100	6.8		0.8	8.1506		14.5535	114.554	91.1	7.43	1.49	41.0342		2			1	48	86.7	5		0.85	7.4916		26.3896	126.39	62.5	3.1	1.5	27.7778	3			1	57	58	6.6		1.33	7.0962		40.8613	140.861	64.2
	1			1	53	101	8.9		0.94	8.0188		14.7927	114.793	93	3.89	1.62	35.4367		2			0	60	76.9	8.9		0.88	7.887		23.3955	123.395	65.8	6.36	1.51	28.8584	3			0	64	55	8.1		0.72	7.0962		45	145	51.1
	1			0	32	106.2	8.9		0.9	7.887		16.711	116.711	69	5.3	1.65	25.3444		2			1	65	78.14	7		1.06	7.0962		22.288	122.288	79.5	6.72	1.58	31.8459	3			1	52	57.93	8		0.89	5.5146		66.9205	166.921	64.7
	1			1	48	105.2	5.3		0.91	8.2824		7.95663	107.957	80.7	1.41	1.48	36.8426		2			1	60	78.1	5		0.87	7.228		25.5285	125.529	64	7.07	1.47	29.6173	3			1	67	57.5	5		0.92	6.1736		49.1026	149.103	55
	1			0	49	113	8.5		0.91	8.0188		16.4364	116.436	132	2.83	1.58	52.8761		2			0	55	79	8.5		1.05	7.4916		22.8709	122.871	77.2	3.1	1.55	32.1332	3			1	66	58.5	7.9		1.01	5.6464		65.3585	165.358	74.4
	1			1	46	134	8.9		0.98	7.6234		20.7466	120.747	78.5	7.07	1.54	33.1		2			0	64	78.23	8.9		0.92	7.228		27.352	127.352	54.2	4.2	1.57	21.9887	3			0	56	58.1	8.3		0.91	6.3054		54.3471	154.347	54.8
	1			1	44	110	7.2		0.84	8.2824		4.77398	104.774	98	3.83	1.66	35.5639		2			1	57	80	7.2		0.98	7.0962		24.1453	124.145	71.4	4.2	1.57	28.9667	3			1	54	58	7.2		1.19	6.569		50.1598	150.16	56.2
	1			0	39	100.66	7.9		0.8	7.6234		20.7466	120.747	95	5.66	1.75	31.0204		2			0	71	62.11	8.3		1.08	7.7552		23	123	67.4	4.76	1.55	28.0541	3			1	52	54.22	7.9		1.1	5.5146		45.3	145.3	68.8
	1			0	53	106.33	8.3		0.7	7.887		21.7244	121.724	72.4	4.1	1.65	26.5932		2			1	56	71	8.6		0.8	6.4372		47.0919	147.092	50.5	7.09	1.49	22.7467	3			1	69	53	8.2		1.09	5.91		55.753	155.753	51.3
	1			1	47	100	8.6		0.8	8.2824		14.3219	114.322	82.9	5.66	1.7	28.6851		2			1	53	67	7.5		1.1	6.4372		30.7121	130.712	72.7	5.3	1.47	33.6434	3			1	65	51	7.5		1.07	5.91		64.6734	164.673	86.5
	1			1	53	112.01	5.4		1	7.6234		22.4755	122.476	80	4.95	1.5	35.5556		2			1	60	69	5.4		1.9	6.1736		36.2932	136.293	61.8	5.2	1.62	23.5482	3			0	55	53.4	7.1		1.01	5.91		55.753	155.753	67
	1			1	60	107	6.5		0.91	7.887		16.711	116.711	69.9	3.5	1.51	30.6566		2			1	45	70	6.5		0.91	6.7008		27.537	127.537	61.7	3.2	1.5	27.4222	3			1	67	54	5.5		1.01	6.0418		58.8997	158.9	74
	1			1	56	93.51	7.4		0.78	7.0962		24.1453	124.145	95.3	4.96	1.57	38.6628		2			1	60	73.49	7.4		0.85	6.1736		53.3724	153.372	54.5	4.2	1.65	20.0184	3			1	66	47.79	7.4		1.19	6.569		62.1982	162.198	64.7
	1			1	46	94.5	8.3		0.81	7.887		16.711	116.711	81.2	7.75	1.79	25.3425		2			1	56	73	8.1		1.08	6.4372		42.997	142.997	78.4	4.51	1.47	36.2812	3			1	52	48.2	7.1		0.91	6.0418		52.3553	152.355	54
	1			1	35	95	7.5		0.76	7.887		16.711	116.711	72.1	4.3	1.6	28.1641		2			1	58	75.3	7.1		0.99	6.569		28.0895	128.09	58.8	6.36	1.55	24.4745	3			1	64	46.89	7.1		1.01	6.0418		50.1738	150.174	64.2
	1			0	63	96	5		0.7	8.0188		9.86182	109.862	82.4	7.43	1.52	35.6648		2			1	46	73	5		1.04	6.1736		36.2932	136.293	79	6.72	1.4	40.3061	3			0	68	45.9	6.5		1.01	6.0418		47.9923	147.992	51.1
	1			1	28	94	7.9		0.78	8.0188		8.21819	108.218	95	7.78	1.65	34.8944		2			1	65	74	7.9		1.08	6.4372		30.7121	130.712	61	3.1	1.58	24.4352	3			1	67	47	7.9		1.09	6.569		60.1918	160.192	70
	1			1	51	94.12	5		0.9	8.0188		13.1491	113.149	98	7.43	1.56	40.2696		2			1	64	67.54	5		0.87	6.9644		22.7098	122.71	83	3.2	1.47	38.4099	3			0	70	32	6		1.03	7.7552		42.4876	142.488	53.8
	1			0	48	94	7.5		0.91	7.6234		15.56	115.56	76	5	1.57	30.8329		2			1	58	67.9	7.2		0.91	6.9644		22.7098	122.71	75	3.3	1.68	26.5731	3			1	68	33.9	7.2		1.6	7.228		58.3509	158.351	61.9
	1			1	54	96.6	7.8		0.91	8.2824		15.9133	115.913	90	5.66	1.51	39.472		2			1	56	68.3	8.9		0.83	6.569		32.1023	132.102	65	6.37	1.55	27.0552	3			1	59	39.1	7.3		1.8	7.0962		55.72	155.72	54.7
	1			1	46	94.5	7.2		0.79	8.4142		4.6992	104.699	90.2	4.95	1.72	30.4895		2			0	55	69	7.2		0.98	6.4372		34.8071	134.807	65.3	4.95	1.62	24.8819	3			1	68	31.1	7.2		1.01	7.0962		55.72	155.72	74.4
	1			1	42	99	8.6		1.06	7.887		15.0399	115.04	104	3.1	1.72	35.1541		2			1	61	69.1	8.5		0.9	6.569		38.1215	138.121	64	6.63	1.56	26.2985	3			0	56	40	7.2		0.92	6.569		64.2046	164.205	54
[truncated: 42 more columns]
